# Supplementary material for: Spatial distribution of poultry farms using point pattern modelling: A method to address livestock environmental impacts and disease transmission risks
Source: PLoS Comput Biol. 2024 Oct 1;20(10):e1011980. doi: 10.1371/journal.pcbi.1011980 (PMC11444418; doi:10.1371/journal.pcbi.1011980)
Supplement: S1 Table — (XLSX) [file pcbi.1011980.s012.xlsx]

## Sheet: Feuil1
Bootstrap	RMSE	Pearson coefficient
1	0.281	0.823
2	0.276	0.824
3	0.273	0.83
4	0.275	0.824
5	0.272	0.83
